# Supplementary material for: Development and Clinical Validation of a Novel 4-Gene Prognostic Signature Predicting Survival in Colorectal Cancer
Source: Front Oncol. 2020 May 20;10:595. doi: 10.3389/fonc.2020.00595 (PMC7251179; doi:10.3389/fonc.2020.00595)
Supplement: Supplementary file 1 [file Data_Sheet_1.zip]

Archive with 14 entries (13 files):
- Supplementary/
- Supplementary/Supplementary Figure1.tif
- Supplementary/Supplementary Figure2.tif
- Supplementary/Supplementary Figure3.tif
- Supplementary/Supplementary Tabel 1.xlsx
- Supplementary/Supplementary Tabel 10.xls
- Supplementary/Supplementary Tabel 2.xlsx
- Supplementary/Supplementary Tabel 3.xlsx
- Supplementary/Supplementary Tabel 4.xlsx
- Supplementary/Supplementary Tabel 5.xlsx
- Supplementary/Supplementary Tabel 6.xlsx
- Supplementary/Supplementary Tabel 7.xlsx
- Supplementary/Supplementary Tabel 8.xlsx
- Supplementary/Supplementary Tabel 9.xlsx
