# Supplementary material for: Development and Clinical Validation of a Novel 4-Gene Prognostic Signature Predicting Survival in Colorectal Cancer
Source: Front Oncol. 2020 May 20;10:595. doi: 10.3389/fonc.2020.00595 (PMC7251179; doi:10.3389/fonc.2020.00595)
Supplement: Supplementary file 1 [file Data_Sheet_1.zip › Supplementary/Supplementary Tabel 10.xls]

## Sheet: Supplementary tabel9
S10_Table: Cox regression analysis
Characteristic	p.value	HR	Low 95%CI	High 95%CI
4-gene risk socre	2.41e-05	2.718	1.709	4.324
Age	0.00416756	1.123	1.037	1.216
Gender	0.458537	1.492	0.518	4.297
Height	0.956648	1.002	0.939	1.069
Weight	0.239722	0.966	0.912	1.023
BMI	0.206293	0.974	0.936	1.014
StageI-vs-II	0.965867	0.967	0.207	4.508
T2-vs-T3	0.925198	1.107	0.133	9.235
